# Supplementary material for: Unreprogrammed H3K9me3 prevents minor zygotic genome activation and lineage commitment in SCNT embryos
Source: Nat Commun. 2023 Aug 9;14:4807. doi: 10.1038/s41467-023-40496-3 (PMC10412629; doi:10.1038/s41467-023-40496-3)
Supplement: Supplementary file 4 — Source Data [file 41467_2023_40496_MOESM4_ESM.xlsx]

## Sheet: Fig. 1c
sample	totalLength	peakNumber	coverage	meanLength
CC	255069710	167653	0.0944703	1521.41
6h	156677295	178865	0.0580286	875.953
14h	236538912	165784	0.087607	1426.79
NT-2cell	136885494	120201	0.0506983	1138.8
NT-4cell	167894591	145580	0.0621832	1153.28
NT-8cell	180583283	199190	0.0668827	906.588
NT-Morula	206505107	200344	0.0764834	1030.75
NT-ICM	172557564	148722	0.0639102	1160.27
NT-TE	160547836	152753	0.0594622	1051.03
Sperm	61091507	81306	0.0226265	751.378
Oocyte	136474186	96161	0.050546	1419.23
PN3	86662496	62856	0.0320972	1378.75
PN5	133733689	132158	0.049531	1011.92
NF-2cell	191574112	107034	0.0709534	1789.84
NF-4cell	82839871	82185	0.0306814	1007.97
NF-8cell	120862909	95656	0.044764	1263.52
NF-Morula	104419194	84280	0.0386738	1238.96
NF-ICM	111487815	68746	0.0412918	1621.74
NF-TE	112293320	73043	0.0415901	1537.36

## Sheet: Fig. 1d
stage	Both	NT-specific
CC	38522262	216547448
6h	36923133	119754162
14h	66205235	170333677
2cell	50240794	86644700
4cell	40821927	127072664
8cell	56911866	123671417
Morula	73170723	133334384
ICM	83562535	88995029
TE	81692403	78855433

## Sheet: Fig. 1e
sample	totalPrevious	totalNext	both	establish	disappear
6h	254953	156768	93162	0.405733	-0.634591
14h	156768	236471	98360	0.58405	-0.372576
NT-2cell	236471	136791	101365	0.258979	-0.571343
NT-4cell	136791	167819	90408	0.461277	-0.339079
NT-8cell	167819	180877	100809	0.442665	-0.399299
NT-Morula	180877	206701	103997	0.496872	-0.42504
NT-ICM	206701	172695	112656	0.347659	-0.454981
NT-TE	206701	160590	107503	0.330575	-0.479911

## Sheet: Fig. 1f
stage	overlapCC	other
6h	93320690	63356605
14h	138164269	98374643
NT-2cell	77601114	59284380
NT-4cell	76428063	91466528
NT-8cell	72859830	107723453
NT-Morula	98052419	108452688
NT-ICM	92505874	80051690
NT-TE	85577785	74970051
PN3	39380803	47281693
PN5	44131459	89602230
NF-2cell	56265991	135308121
NF-4cell	38223970	44615901
NF-8cell	51656296	69206613
NF-Morula	54492567	49926627
NF-ICM	63465873	48021942
NF-TE	64022394	48270926

## Sheet: Fig. S1a
#plotCorrelation --outFileCorMatrix
	NT-Morula_K9me3_rep5.sorted.bam'	NT-Morula_K9me3_rep6.sorted.bam'	NT-Morula_K9me3_rep1.sorted.bam'	NT-ICM_K9me3_rep1.sorted.bam'	NT-TE_K9me3_rep1.sorted.bam'	NT-ICM_K9me3_rep2.sorted.bam'	NT-TE_K9me3_rep2.sorted.bam'	NT-2cell_K9me3_rep4.sorted.bam'	NT-4cell_K9me3_rep3.sorted.bam'	NT-4cell_K9me3_rep2.sorted.bam'	NT-8cell_K9me3_rep7.sorted.bam'	NT-2cell_K9me3_rep1.sorted.bam'	NT-8cell_K9me3_rep4.sorted.bam'	NT-8cell_K9me3_rep6.sorted.bam'	CC_K9me3_rep3.sorted.bam'	CC_K9me3_rep4.sorted.bam'	CC_K9me3_rep1.sorted.bam'	CC_K9me3_rep2.sorted.bam'	NT-2cell_K9me3_rep5.sorted.bam'	14h_K9me3_rep1.sorted.bam'	14h_K9me3_rep2.sorted.bam'	14h_K9me3_rep4.sorted.bam'	6h_K9me3_rep4.sorted.bam'	6h_K9me3_rep5.sorted.bam'	NT-4cell_K9me3_rep1.sorted.bam'	6h_K9me3_rep2.sorted.bam'	6h_K9me3_rep3.sorted.bam'
NT-Morula_K9me3_rep5.sorted.bam'	1	0.9374	0.9196	0.8837	0.8902	0.8984	0.8859	0.7869	0.812	0.8118	0.8316	0.807	0.8678	0.8481	0.5831	0.5843	0.6489	0.6711	0.7661	0.7518	0.7642	0.6999	0.7014	0.7012	0.6836	0.7378	0.7278
NT-Morula_K9me3_rep6.sorted.bam'	0.9374	1	0.8984	0.8413	0.8526	0.8698	0.8619	0.749	0.7655	0.7642	0.787	0.7604	0.8399	0.8096	0.5015	0.504	0.5735	0.5971	0.7065	0.6882	0.7034	0.643	0.6359	0.6373	0.6415	0.6881	0.6768
NT-Morula_K9me3_rep1.sorted.bam'	0.9196	0.8984	1	0.9236	0.9289	0.9097	0.8966	0.8319	0.8601	0.8817	0.8858	0.8196	0.9053	0.8718	0.7171	0.7156	0.7545	0.7701	0.842	0.824	0.8298	0.7868	0.7733	0.7699	0.7707	0.7614	0.7567
NT-ICM_K9me3_rep1.sorted.bam'	0.8837	0.8413	0.9236	1	0.9808	0.9602	0.9465	0.8171	0.8412	0.8671	0.8568	0.8163	0.8425	0.8407	0.7906	0.7897	0.8195	0.8332	0.863	0.861	0.8653	0.8237	0.8124	0.8218	0.7479	0.7966	0.7913
NT-TE_K9me3_rep1.sorted.bam'	0.8902	0.8526	0.9289	0.9808	1	0.9664	0.9592	0.827	0.8473	0.8673	0.8597	0.8257	0.8497	0.8484	0.7803	0.7794	0.8112	0.8261	0.8627	0.8624	0.8675	0.822	0.8131	0.8262	0.7506	0.8108	0.8053
NT-ICM_K9me3_rep2.sorted.bam'	0.8984	0.8698	0.9097	0.9602	0.9664	1	0.9774	0.8271	0.8433	0.8443	0.8388	0.8293	0.8408	0.8453	0.7113	0.7112	0.76	0.7756	0.8318	0.8374	0.8448	0.7832	0.7946	0.8096	0.7304	0.8183	0.8114
NT-TE_K9me3_rep2.sorted.bam'	0.8859	0.8619	0.8966	0.9465	0.9592	0.9774	1	0.8399	0.85	0.8423	0.8372	0.8334	0.8363	0.8422	0.7098	0.7108	0.7605	0.7758	0.8346	0.8452	0.8524	0.7924	0.8102	0.8268	0.7476	0.8423	0.8366
NT-2cell_K9me3_rep4.sorted.bam'	0.7869	0.749	0.8319	0.8171	0.827	0.8271	0.8399	1	0.9444	0.9211	0.8897	0.9069	0.8904	0.8837	0.7708	0.7743	0.8373	0.8486	0.9421	0.9249	0.9365	0.8935	0.9034	0.9178	0.8456	0.9148	0.9098
NT-4cell_K9me3_rep3.sorted.bam'	0.812	0.7655	0.8601	0.8412	0.8473	0.8433	0.85	0.9444	1	0.9285	0.9129	0.9071	0.9127	0.908	0.7718	0.7724	0.8218	0.8331	0.9237	0.9117	0.9163	0.8649	0.9045	0.8955	0.8701	0.8992	0.8966
NT-4cell_K9me3_rep2.sorted.bam'	0.8118	0.7642	0.8817	0.8671	0.8673	0.8443	0.8423	0.9211	0.9285	1	0.9214	0.8602	0.9162	0.8917	0.8324	0.8317	0.8807	0.8857	0.9418	0.9142	0.9189	0.8853	0.8895	0.8801	0.8672	0.8279	0.8267
NT-8cell_K9me3_rep7.sorted.bam'	0.8316	0.787	0.8858	0.8568	0.8597	0.8388	0.8372	0.8897	0.9129	0.9214	1	0.845	0.9147	0.8939	0.7816	0.7804	0.8182	0.8296	0.8956	0.8733	0.8781	0.8404	0.8458	0.8444	0.8372	0.8205	0.815
NT-2cell_K9me3_rep1.sorted.bam'	0.807	0.7604	0.8196	0.8163	0.8257	0.8293	0.8334	0.9069	0.9071	0.8602	0.845	1	0.8606	0.8829	0.6705	0.6719	0.7488	0.7664	0.8708	0.8836	0.8849	0.7987	0.8568	0.8488	0.8094	0.8957	0.8961
NT-8cell_K9me3_rep4.sorted.bam'	0.8678	0.8399	0.9053	0.8425	0.8497	0.8408	0.8363	0.8904	0.9127	0.9162	0.9147	0.8606	1	0.9091	0.6918	0.6913	0.749	0.7643	0.8612	0.8333	0.8415	0.785	0.805	0.7991	0.8096	0.8096	0.8042
NT-8cell_K9me3_rep6.sorted.bam'	0.8481	0.8096	0.8718	0.8407	0.8484	0.8453	0.8422	0.8837	0.908	0.8917	0.8939	0.8829	0.9091	1	0.689	0.6872	0.7433	0.7581	0.8604	0.842	0.8502	0.7708	0.8065	0.8191	0.7769	0.8431	0.8355
CC_K9me3_rep3.sorted.bam'	0.5831	0.5015	0.7171	0.7906	0.7803	0.7113	0.7098	0.7708	0.7718	0.8324	0.7816	0.6705	0.6918	0.689	1	0.9953	0.9698	0.9659	0.8956	0.891	0.8834	0.9171	0.8817	0.8915	0.7915	0.7504	0.7542
CC_K9me3_rep4.sorted.bam'	0.5843	0.504	0.7156	0.7897	0.7794	0.7112	0.7108	0.7743	0.7724	0.8317	0.7804	0.6719	0.6913	0.6872	0.9953	1	0.9731	0.9698	0.8976	0.8924	0.8862	0.9225	0.8863	0.8958	0.7914	0.7558	0.7595
CC_K9me3_rep1.sorted.bam'	0.6489	0.5735	0.7545	0.8195	0.8112	0.76	0.7605	0.8373	0.8218	0.8807	0.8182	0.7488	0.749	0.7433	0.9698	0.9731	1	0.9943	0.9357	0.9269	0.9259	0.9457	0.9295	0.9315	0.8213	0.8074	0.8081
CC_K9me3_rep2.sorted.bam'	0.6711	0.5971	0.7701	0.8332	0.8261	0.7756	0.7758	0.8486	0.8331	0.8857	0.8296	0.7664	0.7643	0.7581	0.9659	0.9698	0.9943	1	0.9409	0.9338	0.9338	0.9505	0.9347	0.9383	0.8247	0.8244	0.8239
NT-2cell_K9me3_rep5.sorted.bam'	0.7661	0.7065	0.842	0.863	0.8627	0.8318	0.8346	0.9421	0.9237	0.9418	0.8956	0.8708	0.8612	0.8604	0.8956	0.8976	0.9357	0.9409	1	0.9621	0.967	0.9491	0.9407	0.9464	0.8638	0.8839	0.8829
14h_K9me3_rep1.sorted.bam'	0.7518	0.6882	0.824	0.861	0.8624	0.8374	0.8452	0.9249	0.9117	0.9142	0.8733	0.8836	0.8333	0.842	0.891	0.8924	0.9269	0.9338	0.9621	1	0.989	0.9578	0.9578	0.9557	0.8777	0.9091	0.9161
14h_K9me3_rep2.sorted.bam'	0.7642	0.7034	0.8298	0.8653	0.8675	0.8448	0.8524	0.9365	0.9163	0.9189	0.8781	0.8849	0.8415	0.8502	0.8834	0.8862	0.9259	0.9338	0.967	0.989	1	0.9617	0.9566	0.959	0.8677	0.9167	0.9202
14h_K9me3_rep4.sorted.bam'	0.6999	0.643	0.7868	0.8237	0.822	0.7832	0.7924	0.8935	0.8649	0.8853	0.8404	0.7987	0.785	0.7708	0.9171	0.9225	0.9457	0.9505	0.9491	0.9578	0.9617	1	0.9457	0.9351	0.8696	0.8523	0.8536
6h_K9me3_rep4.sorted.bam'	0.7014	0.6359	0.7733	0.8124	0.8131	0.7946	0.8102	0.9034	0.9045	0.8895	0.8458	0.8568	0.805	0.8065	0.8817	0.8863	0.9295	0.9347	0.9407	0.9578	0.9566	0.9457	1	0.9633	0.8976	0.9153	0.9199
6h_K9me3_rep5.sorted.bam'	0.7012	0.6373	0.7699	0.8218	0.8262	0.8096	0.8268	0.9178	0.8955	0.8801	0.8444	0.8488	0.7991	0.8191	0.8915	0.8958	0.9315	0.9383	0.9464	0.9557	0.959	0.9351	0.9633	1	0.8399	0.9462	0.9451
NT-4cell_K9me3_rep1.sorted.bam'	0.6836	0.6415	0.7707	0.7479	0.7506	0.7304	0.7476	0.8456	0.8701	0.8672	0.8372	0.8094	0.8096	0.7769	0.7915	0.7914	0.8213	0.8247	0.8638	0.8777	0.8677	0.8696	0.8976	0.8399	1	0.7949	0.8065
6h_K9me3_rep2.sorted.bam'	0.7378	0.6881	0.7614	0.7966	0.8108	0.8183	0.8423	0.9148	0.8992	0.8279	0.8205	0.8957	0.8096	0.8431	0.7504	0.7558	0.8074	0.8244	0.8839	0.9091	0.9167	0.8523	0.9153	0.9462	0.7949	1	0.9872
6h_K9me3_rep3.sorted.bam'	0.7278	0.6768	0.7567	0.7913	0.8053	0.8114	0.8366	0.9098	0.8966	0.8267	0.815	0.8961	0.8042	0.8355	0.7542	0.7595	0.8081	0.8239	0.8829	0.9161	0.9202	0.8536	0.9199	0.9451	0.8065	0.9872	1

## Sheet: Fig. S1b
Sample	Score
CC	0.9821
CC	0.8814
CC	0.8706
CC	0.8921
CC	0.8826
CC	0.9804
6h	0.9949
6h	0.9438
6h	0.9424
6h	0.9607
6h	0.9614
6h	0.9827
14h	0.9412
14h	0.9468
14h	0.9858
NT-2cell	0.8915
NT-2cell	0.8512
NT-2cell	0.9476
NT-4cell	0.8575
NT-4cell	0.8536
NT-4cell	0.9297
NT-8cell	0.9366
NT-8cell	0.926
NT-8cell	0.9377
NT-Morula	0.9057
NT-Morula	0.9412
NT-Morula	0.9436
NT-ICM	0.9401
NT-TE	0.94

## Sheet: Fig. S1c
Annotation	Number of peaks	Total size (bp)	Log2 Ratio (obs/exp)	LogP enrichment (+values depleted)	sample
3UTR	488	20758984	-1.373	316.949	14h
Other	768	7949755	0.666	-74.041	14h
RNA	5	113962	-0.473	1.176	14h
miRNA	1	31126	-0.922	0.832	14h
ncRNA	182	3444819	-0.205	3.584	14h
TTS	1017	27310824	-0.709	150.588	14h
LINE	59850	543494309	0.855	-11609.4	14h
srpRNA	5	43307	0.923	-2.057	14h
SINE	7448	196371795	-0.683	1053.39	14h
RC	2	65629	-0.999	1.433	14h
tRNA	10	266489	-0.698	2.66	14h
pseudo	62	546038	0.899	-12.135	14h
DNA	781	28672013	-1.161	343.112	14h
Exon	1933	34637734	-0.126	9.944	14h
Intron	13655	602752347	-1.426	11496.7	14h
Intergenic	29147	822343501	-0.781	6947.05	14h
Promoter	1156	30199116	-0.67	151.157	14h
5UTR	180	2375187	0.316	-5.995	14h
snoRNA	0	19	-0.002	0.001	14h
scRNA	26	602434	-0.497	3.198	14h
CpG-Island	295	3120067	0.635	-27.573	14h
Low_complexity	1005	19380292	-0.232	16.279	14h
LTR	42211	312893904	1.148	-12357	14h
Simple_repeat	4744	57509780	0.438	-206.653	14h
snRNA	16	237028	0.149	-0.983	14h
Unknown	101	2405032	-0.536	10.027	14h
Satellite	657	4519924	1.255	-193.937	14h
rRNA	32	166665	1.657	-17.191	14h
3UTR	704	20758984	-0.954	198.977	6h
Other	1391	7949755	1.413	-500.066	6h
RNA	8	113962	0.096	-0.748	6h
miRNA	3	31126	0.553	-1.092	6h
ncRNA	279	3444819	0.302	-7.85	6h
TTS	1542	27310824	-0.219	21.458	6h
LINE	47687	543494309	0.417	-2337.78	6h
srpRNA	6	43307	1.076	-2.672	6h
SINE	10241	196371795	-0.333	320.485	6h
RC	1	65629	-2.108	2.642	6h
tRNA	20	266275	0.193	-1.188	6h
pseudo	88	546038	1.295	-29.495	6h
DNA	725	28672013	-1.377	473.942	6h
Exon	4872	34637734	1.098	-1136.19	6h
Intron	19155	602752347	-1.048	7970.13	6h
Intergenic	34101	822333383	-0.664	5749.98	6h
Promoter	3191	30199116	0.686	-317.547	6h
5UTR	802	2375187	2.362	-672.116	6h
snoRNA	0	19	-0.002	0.001	6h
scRNA	24	602434	-0.722	5.228	6h
CpG-Island	1640	3120067	3	-1985.7	6h
Low_complexity	1205	19380269	-0.079	3.59	6h
LTR	45773	312893904	1.155	-13556.1	6h
Simple_repeat	4791	57509780	0.343	-131.568	6h
snRNA	11	237028	-0.501	1.899	6h
Unknown	44	2405032	-1.844	60.278	6h
Satellite	513	4519924	0.789	-67.729	6h
rRNA	39	166488	1.834	-23.959	6h
3UTR	366	20758984	-1.804	460.596	CC
Other	524	7949755	0.098	-2.76	CC
RNA	9	113962	0.359	-1.298	CC
miRNA	0	31126	-1.544	1.917	CC
ncRNA	142	3444819	-0.579	15.466	CC
TTS	1049	27310824	-0.681	142.256	CC
LINE	67908	543494309	1.021	-18471.1	CC
srpRNA	6	43307	1.17	-2.917	CC
SINE	12945	196371795	0.098	-34.709	CC
RC	2	65629	-1.015	1.461	CC
tRNA	8	266489	-1.036	4.043	CC
pseudo	39	546038	0.214	-1.621	CC
DNA	641	28672013	-1.462	482.618	CC
Exon	1390	34637734	-0.618	152.898	CC
Intron	11523	602752347	-1.688	14479.5	CC
Intergenic	25009	822343501	-1.018	10613.4	CC
Promoter	1094	30199116	-0.765	190.516	CC
5UTR	90	2375187	-0.701	14.808	CC
snoRNA	0	19	-0.002	0.001	CC
scRNA	25	602434	-0.569	3.759	CC
CpG-Island	226	3120067	0.234	-4.683	CC
Low_complexity	670	19380292	-0.833	140.798	CC
LTR	40509	312893904	1.072	-10465.1	CC
Simple_repeat	3072	57509780	-0.205	36.183	CC
snRNA	11	237028	-0.408	1.547	CC
Unknown	103	2405032	-0.524	9.792	CC
Satellite	254	4519924	-0.132	2.592	CC
rRNA	29	166665	1.499	-13.583	CC
3UTR	233	20758984	-1.808	295.947	NF-2cell
Other	621	7949755	0.991	-121.81	NF-2cell
RNA	9	113962	1.006	-3.235	NF-2cell
miRNA	1	31126	-0.291	0.425	NF-2cell
ncRNA	120	3444819	-0.174	2.324	NF-2cell
TTS	512	27310824	-1.068	187.413	NF-2cell
LINE	34938	543494309	0.709	-4751.19	NF-2cell
srpRNA	6	43307	1.817	-4.822	NF-2cell
SINE	4032	196371795	-0.937	1141.02	NF-2cell
RC	3	65629	0.218	-0.741	NF-2cell
tRNA	7	266275	-0.581	1.709	NF-2cell
pseudo	23	546038	0.1	-0.92	NF-2cell
DNA	734	28672013	-0.619	82.226	NF-2cell
Exon	1063	34637734	-0.357	38.79	NF-2cell
Intron	12731	602752347	-0.896	3752.37	NF-2cell
Intergenic	26570	822333383	-0.283	767.287	NF-2cell
Promoter	652	30199116	-0.865	149.183	NF-2cell
5UTR	99	2375187	0.084	-1.225	NF-2cell
snoRNA	0	19	-0.001	0.001	NF-2cell
scRNA	10	602434	-1.244	6.636	NF-2cell
CpG-Island	298	3120067	1.281	-92.572	NF-2cell
Low_complexity	723	19380269	-0.076	2.52	NF-2cell
LTR	20914	312893904	0.766	-2895.93	NF-2cell
Simple_repeat	2474	57509780	0.13	-12.385	NF-2cell
snRNA	4	237028	-1.22	3.098	NF-2cell
Unknown	25	2405032	-1.919	38.546	NF-2cell
Satellite	205	4519924	0.206	-3.729	NF-2cell
rRNA	18	166488	1.459	-8.714	NF-2cell
3UTR	191	20758984	-1.714	213.056	NF-4cell
Other	296	7949755	0.303	-8.268	NF-4cell
RNA	4	113962	0.218	-0.798	NF-4cell
miRNA	1	31126	0.09	-0.496	NF-4cell
ncRNA	116	3444819	0.158	-2.039	NF-4cell
TTS	393	27310824	-1.069	144.658	NF-4cell
LINE	22947	543494309	0.484	-1499.91	NF-4cell
srpRNA	5	43307	1.935	-4.519	NF-4cell
SINE	3239	196371795	-0.872	782.198	NF-4cell
RC	1	65629	-0.986	0.889	NF-4cell
tRNA	4	266489	-1.008	2.332	NF-4cell
pseudo	20	546038	0.279	-1.501	NF-4cell
DNA	476	28672013	-0.863	109.046	NF-4cell
Exon	563	34637734	-0.893	138.809	NF-4cell
Intron	9179	602752347	-0.987	3347.48	NF-4cell
Intergenic	18323	822343501	-0.438	1296.79	NF-4cell
Promoter	339	30199116	-1.427	242.643	NF-4cell
5UTR	19	2375187	-1.916	29.577	NF-4cell
snoRNA	0	19	-0.001	0.001	NF-4cell
scRNA	9	602434	-1.015	4.276	NF-4cell
CpG-Island	13	3120067	-2.857	57.541	NF-4cell
Low_complexity	319	19380292	-0.875	76.013	NF-4cell
LTR	23842	312893904	1.336	-9214.38	NF-4cell
Simple_repeat	1601	57509780	-0.117	7.64	NF-4cell
snRNA	8	237028	0.161	-0.857	NF-4cell
Unknown	43	2405032	-0.756	9.029	NF-4cell
Satellite	211	4519924	0.629	-20.043	NF-4cell
rRNA	16	166665	1.669	-9.512	NF-4cell
3UTR	206	20758984	-1.824	267.601	NF-8cell
Other	591	7949755	1.081	-135.246	NF-8cell
RNA	4	113962	-0.001	0.465	NF-8cell
miRNA	2	31126	0.871	-1.209	NF-8cell
ncRNA	137	3444819	0.179	-2.504	NF-8cell
TTS	481	27310824	-0.996	150.892	NF-8cell
LINE	29653	543494309	0.635	-3262.29	NF-8cell
srpRNA	2	43307	0.394	-0.8	NF-8cell
SINE	3588	196371795	-0.943	1030.71	NF-8cell
RC	4	65629	0.795	-1.6	NF-8cell
tRNA	8	266489	-0.227	0.894	NF-8cell
pseudo	31	546038	0.692	-4.838	NF-8cell
DNA	554	28672013	-0.863	126.482	NF-8cell
Exon	944	34637734	-0.366	36.46	NF-8cell
Intron	10742	602752347	-0.979	3847.92	NF-8cell
Intergenic	21245	822343501	-0.444	1542.3	NF-8cell
Promoter	465	30199116	-1.19	217.709	NF-8cell
5UTR	26	2375187	-1.682	29.333	NF-8cell
snoRNA	0	19	-0.001	0.001	NF-8cell
scRNA	10	602434	-1.082	5.169	NF-8cell
CpG-Island	63	3120067	-0.799	13.9	NF-8cell
Low_complexity	352	19380292	-0.952	100.358	NF-8cell
LTR	25087	312893904	1.19	-7854.32	NF-8cell
Simple_repeat	1249	57509780	-0.694	177.45	NF-8cell
snRNA	6	237028	-0.473	1.291	NF-8cell
Unknown	29	2405032	-1.543	26.695	NF-8cell
Satellite	150	4519924	-0.082	1.358	NF-8cell
rRNA	19	166665	1.698	-11.277	NF-8cell
3UTR	155	20758984	-1.758	184.408	NF-ICM
Other	91	7949755	-1.141	40.408	NF-ICM
RNA	1	113962	-1.525	1.522	NF-ICM
miRNA	1	31126	0.348	-0.608	NF-ICM
ncRNA	93	3444819	0.097	-1.298	NF-ICM
TTS	349	27310824	-0.983	106.916	NF-ICM
LINE	24998	543494309	0.865	-4965.06	NF-ICM
srpRNA	5	43307	2.193	-5.239	NF-ICM
SINE	2884	196371795	-0.782	548.979	NF-ICM
RC	0	65629	-1.41	1.657	NF-ICM
tRNA	7	266489	0.057	-0.675	NF-ICM
pseudo	15	546038	0.122	-0.899	NF-ICM
DNA	254	28672013	-1.511	208.807	NF-ICM
Exon	463	34637734	-0.918	121.604	NF-ICM
Intron	4025	602752347	-1.919	6942.52	NF-ICM
Intergenic	8427	822343501	-1.301	6208.22	NF-ICM
Promoter	334	30199116	-1.191	157.415	NF-ICM
5UTR	21	2375187	-1.514	18.975	NF-ICM
snoRNA	0	19	-0.001	0	NF-ICM
scRNA	4	602434	-1.927	7.223	NF-ICM
CpG-Island	68	3120067	-0.212	2.106	NF-ICM
Low_complexity	177	19380292	-1.467	136.133	NF-ICM
LTR	25146	312893904	1.67	-14587.5	NF-ICM
Simple_repeat	982	57509780	-0.564	90.863	NF-ICM
snRNA	4	237028	-0.581	1.248	NF-ICM
Unknown	68	2405032	0.163	-1.657	NF-ICM
Satellite	148	4519924	0.375	-6.625	NF-ICM
rRNA	21	166665	2.319	-19.202	NF-ICM
3UTR	199	20758984	-1.691	214.708	NF-Morula
Other	502	7949755	1.028	-105.715	NF-Morula
RNA	0	113962	-2.179	3.528	NF-Morula
miRNA	2	31126	1.054	-1.383	NF-Morula
ncRNA	144	3444819	0.433	-8.02	NF-Morula
TTS	467	27310824	-0.856	105.308	NF-Morula
LINE	26226	543494309	0.64	-2933.7	NF-Morula
srpRNA	3	43307	1.162	-1.882	NF-Morula
SINE	3063	196371795	-0.989	978.07	NF-Morula
RC	0	65629	-1.6	2.032	NF-Morula
tRNA	4	266489	-1.044	2.451	NF-Morula
pseudo	24	546038	0.506	-2.81	NF-Morula
DNA	399	28672013	-1.153	174.305	NF-Morula
Exon	872	34637734	-0.298	22.876	NF-Morula
Intron	7966	602752347	-1.228	4744.83	NF-Morula
Intergenic	14916	822343501	-0.771	3464.68	NF-Morula
Promoter	507	30199116	-0.883	121.977	NF-Morula
5UTR	62	2375187	-0.246	2.336	NF-Morula
snoRNA	0	19	-0.001	0.001	NF-Morula
scRNA	7	602434	-1.414	6.265	NF-Morula
CpG-Island	171	3120067	0.824	-25.976	NF-Morula
Low_complexity	391	19380292	-0.618	44.662	NF-Morula
LTR	25906	312893904	1.419	-11179.2	NF-Morula
Simple_repeat	2108	57509780	0.244	-32.031	NF-Morula
snRNA	0	237028	-3.06	7.338	NF-Morula
Unknown	35	2405032	-1.089	15.126	NF-Morula
Satellite	280	4519924	1.001	-57.331	NF-Morula
rRNA	23	166665	2.156	-18.79	NF-Morula
3UTR	186	20758984	-1.582	171.022	NF-TE
Other	134	7949755	-0.671	19.444	NF-TE
RNA	2	113962	-0.612	0.891	NF-TE
miRNA	1	31126	0.26	-0.569	NF-TE
ncRNA	107	3444819	0.211	-2.605	NF-TE
TTS	411	27310824	-0.834	87.913	NF-TE
LINE	24246	543494309	0.734	-3516.84	NF-TE
srpRNA	3	43307	1.369	-2.186	NF-TE
SINE	3400	196371795	-0.632	408.84	NF-TE
RC	0	65629	-1.465	1.761	NF-TE
tRNA	6	266489	-0.253	0.849	NF-TE
pseudo	15	546038	0.034	-0.697	NF-TE
DNA	255	28672013	-1.593	237.79	NF-TE
Exon	601	34637734	-0.629	70.187	NF-TE
Intron	4759	602752347	-1.765	6670.89	NF-TE
Intergenic	8901	822343501	-1.31	6655.78	NF-TE
Promoter	573	30199116	-0.5	41.983	NF-TE
5UTR	55	2375187	-0.212	1.891	NF-TE
snoRNA	0	19	-0.001	0.001	NF-TE
scRNA	4	602434	-2.015	7.949	NF-TE
CpG-Island	145	3120067	0.793	-20.965	NF-TE
Low_complexity	253	19380292	-1.039	88.215	NF-TE
LTR	27172	312893904	1.695	-16182.4	NF-TE
Simple_repeat	1486	57509780	-0.054	2.621	NF-TE
snRNA	1	237028	-2.669	4.363	NF-TE
Unknown	76	2405032	0.236	-2.427	NF-TE
Satellite	222	4519924	0.872	-36.422	NF-TE
rRNA	27	166665	2.594	-28.422	NF-TE
3UTR	408	20758984	-1.168	182.727	NT-2cell
Other	724	7949755	1.045	-155.336	NT-2cell
RNA	9	113962	0.839	-2.657	NT-2cell
miRNA	1	31126	-0.459	0.51	NT-2cell
ncRNA	185	3444819	0.283	-5.244	NT-2cell
TTS	779	27310824	-0.63	90.431	NT-2cell
LINE	33800	543494309	0.494	-2297.92	NT-2cell
srpRNA	3	43307	0.65	-1.206	NT-2cell
SINE	4765	196371795	-0.864	1124.62	NT-2cell
RC	1	65629	-1.535	1.537	NT-2cell
tRNA	7	266489	-0.749	2.3	NT-2cell
pseudo	56	546038	1.216	-17.702	NT-2cell
DNA	553	28672013	-1.195	260.527	NT-2cell
Exon	1822	34637734	0.253	-29.617	NT-2cell
Intron	12279	602752347	-1.116	5885.46	NT-2cell
Intergenic	26513	822343501	-0.454	2014.05	NT-2cell
Promoter	913	30199116	-0.546	78.484	NT-2cell
5UTR	128	2375187	0.288	-4.16	NT-2cell
snoRNA	0	19	-0.001	0.001	NT-2cell
scRNA	15	602434	-0.826	4.537	NT-2cell
CpG-Island	266	3120067	0.949	-49.852	NT-2cell
Low_complexity	680	19380292	-0.331	22.152	NT-2cell
LTR	33298	312893904	1.269	-11721.8	NT-2cell
Simple_repeat	2650	57509780	0.062	-4.285	NT-2cell
snRNA	4	237028	-1.387	3.836	NT-2cell
Unknown	41	2405032	-1.373	28.483	NT-2cell
Satellite	265	4519924	0.409	-12.091	NT-2cell
rRNA	30	166665	2.028	-21.876	NT-2cell
3UTR	417	20758984	-1.412	289.877	NT-4cell
Other	984	7949755	1.211	-271.872	NT-4cell
RNA	7	113962	0.2	-0.895	NT-4cell
miRNA	4	31126	1.265	-2.431	NT-4cell
ncRNA	228	3444819	0.308	-6.908	NT-4cell
TTS	871	27310824	-0.746	143.829	NT-4cell
LINE	37548	543494309	0.37	-1455.2	NT-4cell
srpRNA	3	43307	0.374	-0.896	NT-4cell
SINE	6250	196371795	-0.748	1078.22	NT-4cell
RC	4	65629	0.189	-0.765	NT-4cell
tRNA	14	266275	-0.024	0.607	NT-4cell
pseudo	65	546038	1.155	-18.654	NT-4cell
DNA	852	28672013	-0.848	185.69	NT-4cell
Exon	1928	34637734	0.058	-3.228	NT-4cell
Intron	17577	602752347	-0.875	4909.73	NT-4cell
Intergenic	35367	822333383	-0.314	1261.93	NT-4cell
Promoter	809	30199116	-0.997	252.464	NT-4cell
5UTR	62	2375187	-1.035	22.887	NT-4cell
snoRNA	0	19	-0.001	0.001	NT-4cell
scRNA	13	602434	-1.309	9.139	NT-4cell
CpG-Island	99	3120067	-0.753	18.521	NT-4cell
Low_complexity	684	19380269	-0.599	71.666	NT-4cell
LTR	38503	312893904	1.202	-12277.9	NT-4cell
Simple_repeat	2861	57509780	-0.104	10.092	NT-4cell
snRNA	9	237028	-0.494	1.669	NT-4cell
Unknown	50	2405032	-1.363	33.779	NT-4cell
Satellite	337	4519924	0.48	-19.342	NT-4cell
rRNA	18	166488	1.016	-5.344	NT-4cell
3UTR	555	20758984	-1.452	411.026	NT-8cell
Other	1382	7949755	1.249	-401.305	NT-8cell
RNA	16	113962	0.94	-4.443	NT-8cell
miRNA	2	31126	-0.187	0.507	NT-8cell
ncRNA	292	3444819	0.212	-4.906	NT-8cell
TTS	1213	27310824	-0.72	184.796	NT-8cell
LINE	52022	543494309	0.388	-2209.72	NT-8cell
srpRNA	7	43307	1.144	-3.153	NT-8cell
SINE	8774	196371795	-0.711	1354.47	NT-8cell
RC	3	65629	-0.679	1.224	NT-8cell
tRNA	9	266489	-1.115	5.009	NT-8cell
pseudo	65	546038	0.702	-8.7	NT-8cell
DNA	1258	28672013	-0.738	201.823	NT-8cell
Exon	2497	34637734	-0.021	1.46	NT-8cell
Intron	25825	602752347	-0.772	5496.72	NT-8cell
Intergenic	49947	822343501	-0.269	1292.56	NT-8cell
Promoter	978	30199116	-1.176	441.996	NT-8cell
5UTR	73	2375187	-1.251	40.014	NT-8cell
snoRNA	0	19	-0.002	0.001	NT-8cell
scRNA	23	602434	-0.938	7.913	NT-8cell
CpG-Island	76	3120067	-1.587	71.428	NT-8cell
Low_complexity	1105	19380292	-0.36	40.561	NT-8cell
LTR	48346	312893904	1.079	-12628	NT-8cell
Simple_repeat	4206	57509780	-0.001	0.704	NT-8cell
snRNA	11	237028	-0.657	2.614	NT-8cell
Unknown	87	2405032	-1.016	30.181	NT-8cell
Satellite	373	4519924	0.174	-4.441	NT-8cell
rRNA	29	166665	1.25	-10.417	NT-8cell
3UTR	319	20758984	-1.83	416.098	NT-ICM
Other	598	7949755	0.462	-30.517	NT-ICM
RNA	3	113962	-1.053	2.023	NT-ICM
miRNA	1	31126	-0.766	0.707	NT-ICM
ncRNA	175	3444819	-0.105	1.726	NT-ICM
TTS	876	27310824	-0.768	154.178	NT-ICM
LINE	54316	543494309	0.871	-10932.4	NT-ICM
srpRNA	2	43307	-0.242	0.547	NT-ICM
SINE	6719	196371795	-0.675	926.63	NT-ICM
RC	1	65629	-1.842	2.062	NT-ICM
tRNA	9	266489	-0.694	2.459	NT-ICM
pseudo	35	546038	0.231	-1.642	NT-ICM
DNA	647	28672013	-1.275	353.709	NT-ICM
Exon	1194	34637734	-0.664	153.532	NT-ICM
Intron	12075	602752347	-1.447	10516.7	NT-ICM
Intergenic	24322	822343501	-0.885	7602.57	NT-ICM
Promoter	630	30199116	-1.389	420.39	NT-ICM
5UTR	27	2375187	-2.265	62.737	NT-ICM
snoRNA	0	19	-0.001	0.001	NT-ICM
scRNA	12	602434	-1.455	10.542	NT-ICM
CpG-Island	62	3120067	-1.459	48.315	NT-ICM
Low_complexity	801	19380292	-0.402	37.348	NT-ICM
LTR	41346	312893904	1.274	-14661.5	NT-ICM
Simple_repeat	4001	57509780	0.349	-114.206	NT-ICM
snRNA	3	237028	-2.11	6.818	NT-ICM
Unknown	114	2405032	-0.205	2.689	NT-ICM
Satellite	393	4519924	0.671	-39.576	NT-ICM
rRNA	35	166665	1.943	-23.649	NT-ICM
3UTR	397	20758984	-1.944	602.429	NT-Morula
Other	1248	7949755	1.093	-287.559	NT-Morula
RNA	10	113962	0.254	-1.102	NT-Morula
miRNA	1	31126	-1.196	1.099	NT-Morula
ncRNA	234	3444819	-0.115	2.159	NT-Morula
TTS	1077	27310824	-0.9	266.69	NT-Morula
LINE	69704	543494309	0.801	-11958.9	NT-Morula
srpRNA	3	43307	-0.087	0.502	NT-Morula
SINE	7862	196371795	-0.878	1922.86	NT-Morula
RC	1	65629	-2.272	3.066	NT-Morula
tRNA	10	266489	-0.972	4.319	NT-Morula
pseudo	51	546038	0.344	-2.885	NT-Morula
DNA	980	28672013	-1.106	385.322	NT-Morula
Exon	1819	34637734	-0.487	120.972	NT-Morula
Intron	19088	602752347	-1.216	11121.2	NT-Morula
Intergenic	39742	822343501	-0.607	5538.12	NT-Morula
Promoter	745	30199116	-1.577	672.34	NT-Morula
5UTR	47	2375187	-1.895	68.627	NT-Morula
snoRNA	0	19	-0.002	0.001	NT-Morula
scRNA	20	602434	-1.148	10.264	NT-Morula
CpG-Island	38	3120067	-2.595	125.893	NT-Morula
Low_complexity	932	19380292	-0.614	101.56	NT-Morula
LTR	50763	312893904	1.141	-14693.4	NT-Morula
Simple_repeat	4885	57509780	0.207	-52.248	NT-Morula
snRNA	13	237028	-0.424	1.753	NT-Morula
Unknown	137	2405032	-0.369	6.865	NT-Morula
Satellite	498	4519924	0.582	-38.624	NT-Morula
rRNA	28	166665	1.191	-9.434	NT-Morula
3UTR	332	20758984	-1.811	421.78	NT-TE
Other	754	7949755	0.757	-91.54	NT-TE
RNA	6	113962	-0.092	0.61	NT-TE
miRNA	1	31126	-0.804	0.736	NT-TE
ncRNA	182	3444819	-0.087	1.512	NT-TE
TTS	910	27310824	-0.752	152.822	NT-TE
LINE	51020	543494309	0.743	-7568.06	NT-TE
srpRNA	3	43307	0.304	-0.825	NT-TE
SINE	7560	196371795	-0.543	656.407	NT-TE
RC	2	65629	-0.881	1.243	NT-TE
tRNA	11	266489	-0.443	1.671	NT-TE
pseudo	32	546038	0.063	-0.852	NT-TE
DNA	689	28672013	-1.223	341.87	NT-TE
Exon	1325	34637734	-0.553	115.523	NT-TE
Intron	13156	602752347	-1.362	9945.29	NT-TE
Intergenic	25963	822343501	-0.83	7051.26	NT-TE
Promoter	691	30199116	-1.294	390.569	NT-TE
5UTR	31	2375187	-2.104	59.464	NT-TE
snoRNA	0	19	-0.002	0.001	NT-TE
scRNA	10	602434	-1.757	13.367	NT-TE
CpG-Island	66	3120067	-1.407	47.261	NT-TE
Low_complexity	776	19380292	-0.487	52.893	NT-TE
LTR	44100	312893904	1.329	-16877.5	NT-TE
Simple_repeat	4459	57509780	0.467	-218.993	NT-TE
snRNA	9	237028	-0.563	1.918	NT-TE
Unknown	120	2405032	-0.169	2.251	NT-TE
Satellite	498	4519924	0.974	-95.191	NT-TE
rRNA	39	166665	2.06	-28.538	NT-TE
3UTR	1432	20758984	0.966	-266.193	Oocyte
Other	662	7949755	1.237	-190.944	Oocyte
RNA	4	113962	-0.009	0.472	Oocyte
miRNA	2	31126	0.863	-1.202	Oocyte
ncRNA	174	3444819	0.516	-12.269	Oocyte
TTS	1511	27310824	0.647	-136.889	Oocyte
LINE	17674	543494309	-0.119	80.339	Oocyte
srpRNA	4	43307	1.387	-2.668	Oocyte
SINE	7618	196371795	0.135	-38.138	Oocyte
RC	0	65629	-1.73	2.318	Oocyte
tRNA	11	266275	0.226	-1.07	Oocyte
pseudo	63	546038	1.708	-33.509	Oocyte
DNA	573	28672013	-0.822	117.658	Oocyte
Exon	4266	34637734	1.802	-2339.86	Oocyte
Intron	24485	602752347	0.202	-301.955	Oocyte
Intergenic	13636	822333383	-1.091	6750.36	Oocyte
Promoter	1270	30199116	0.252	-21.169	Oocyte
5UTR	325	2375187	1.954	-202.857	Oocyte
snoRNA	0	19	-0.001	0.001	Oocyte
scRNA	13	602434	-0.711	3.26	Oocyte
CpG-Island	460	3120067	2.062	-311.856	Oocyte
Low_complexity	528	19380269	-0.375	22.166	Oocyte
LTR	19198	312893904	0.797	-2863.5	Oocyte
Simple_repeat	2019	57509780	-0.009	0.922	Oocyte
snRNA	6	237028	-0.481	1.309	Oocyte
Unknown	23	2405032	-1.885	34.096	Oocyte
Satellite	171	4519924	0.099	-1.64	Oocyte
rRNA	30	166488	2.351	-27.185	Oocyte
3UTR	419	20758984	-0.194	5.946	PN3
Other	212	7949755	0.208	-3.855	PN3
RNA	1	113962	-1.396	1.342	PN3
miRNA	1	31126	0.477	-0.668	PN3
ncRNA	100	3444819	0.33	-4.209	PN3
TTS	597	27310824	-0.079	2.383	PN3
LINE	13180	543494309	0.071	-22.421	PN3
srpRNA	1	43307	0	-0.459	PN3
SINE	3043	196371795	-0.575	300.175	PN3
RC	0	65629	-1.331	1.515	PN3
tRNA	4	266275	-0.62	1.325	PN3
pseudo	20	546038	0.666	-3.414	PN3
DNA	358	28672013	-0.887	87.731	PN3
Exon	1362	34637734	0.768	-169.146	PN3
Intron	9513	602752347	-0.549	981.12	PN3
Intergenic	9846	822333383	-0.947	3571.15	PN3
Promoter	491	30199116	-0.506	37.198	PN3
5UTR	68	2375187	0.31	-3.053	PN3
snoRNA	0	19	-0.001	0	PN3
scRNA	12	602434	-0.213	1.001	PN3
CpG-Island	99	3120067	0.459	-6.517	PN3
Low_complexity	466	19380269	0.059	-1.635	PN3
LTR	21581	312893904	1.579	-11303.7	PN3
Simple_repeat	1191	57509780	-0.157	9.697	PN3
snRNA	10	237028	0.87	-2.95	PN3
Unknown	14	2405032	-1.988	24.211	PN3
Satellite	248	4519924	1.249	-74.336	PN3
rRNA	17	166488	2.145	-14.224	PN3
3UTR	895	20758984	-0.171	8.786	PN5
Other	820	7949755	1.087	-188.32	PN5
RNA	8	113962	0.532	-1.638	PN5
miRNA	2	31126	0.405	-0.808	PN5
ncRNA	213	3444819	0.349	-7.901	PN5
TTS	1324	27310824	-0.002	0.716	PN5
LINE	26735	543494309	0.019	-4.866	PN5
srpRNA	1	43307	-1.072	0.97	PN5
SINE	7446	196371795	-0.356	268.572	PN5
RC	3	65629	-0.087	0.501	PN5
tRNA	18	266275	0.478	-2.249	PN5
pseudo	41	546038	0.629	-5.225	PN5
DNA	896	28672013	-0.635	105.414	PN5
Exon	2925	34637734	0.799	-385.908	PN5
Intron	24578	602752347	-0.251	505.202	PN5
Intergenic	27954	822333383	-0.514	2753.88	PN5
Promoter	1212	30199116	-0.274	26.366	PN5
5UTR	140	2375187	0.28	-4.27	PN5
snoRNA	0	19	-0.001	0.001	PN5
scRNA	28	602434	-0.063	0.782	PN5
CpG-Island	261	3120067	0.785	-35.393	PN5
Low_complexity	878	19380269	-0.1	3.913	PN5
LTR	31858	312893904	1.069	-8183.63	PN5
Simple_repeat	3350	57509780	0.263	-56.866	PN5
snRNA	6	237028	-0.939	2.812	PN5
Unknown	42	2405032	-1.475	34.179	PN5
Satellite	496	4519924	1.177	-131.704	PN5
rRNA	22	166488	1.445	-10.161	PN5
3UTR	147	20758984	-2.076	265.905	Sperm
Other	214	7949755	-0.15	2.711	Sperm
RNA	3	113962	-0.182	0.584	Sperm
miRNA	0	31126	-0.948	0.93	Sperm
ncRNA	65	3444819	-0.662	10.088	Sperm
TTS	350	27310824	-1.221	174.137	Sperm
LINE	35471	543494309	1.128	-11672.1	Sperm
srpRNA	5	43307	1.951	-4.561	Sperm
SINE	2134	196371795	-1.458	1668.16	Sperm
RC	0	65629	-1.566	1.96	Sperm
tRNA	9	266275	0.179	-0.914	Sperm
pseudo	33	546038	1.017	-8.609	Sperm
DNA	168	28672013	-2.35	420.843	Sperm
Exon	697	34637734	-0.57	66.023	Sperm
Intron	2903	602752347	-2.632	11477.2	Sperm
Intergenic	9970	822333383	-1.301	7337.65	Sperm
Promoter	316	30199116	-1.513	259.958	Sperm
5UTR	36	2375187	-0.978	12.555	Sperm
snoRNA	0	19	-0.001	0.001	Sperm
scRNA	7	602434	-1.362	5.84	Sperm
CpG-Island	75	3120067	-0.313	3.499	Sperm
Low_complexity	239	19380269	-1.276	132.227	Sperm
LTR	27024	312893904	1.532	-13399.9	Sperm
Simple_repeat	1141	57509780	-0.59	115.293	Sperm
snRNA	2	237028	-1.823	3.578	Sperm
Unknown	79	2405032	0.137	-1.546	Sperm
Satellite	183	4519924	0.439	-9.929	Sperm
rRNA	31	166488	2.64	-33.182	Sperm

## Sheet: Fig. S1d
Name	Intersection	Annotation	Peak	Genome	Log2Enrichment	sample
LINE.L2	200938	10830783	84573406	2725521370	-0.742059	14h
SINE.tRNA	3983	179674	84573406	2725521370	-0.485198	14h
LINE.CR1	25278	1796947	84573406	2725521370	-1.14134	14h
SINE.ID	89324	4484538	84573406	2725521370	-0.639583	14h
LTR.LTR	1608	143153	84573406	2725521370	-1.46596	14h
LTR.ERVL-MaLR	9123404	123213929	84573406	2725521370	1.25473	14h
SINE.B2	1321015	59796555	84573406	2725521370	-0.490159	14h
SINE.MIR	238687	14500144	84573406	2725521370	-0.914619	14h
LINE.RTE-X	3190	302995	84573406	2725521370	-1.55941	14h
Low_complexity.Low_complexity	499099	20443976	84573406	2725521370	-0.346022	14h
mm10.filter2.repeats	56454407	1158797951	84573406	2725521370	0.650785	14h
LINE.L2	289261	10830783	91787882	2725521370	-0.334537	2cell
SINE.tRNA	2965	179674	91787882	2725521370	-1.02912	2cell
LINE.CR1	44102	1796947	91787882	2725521370	-0.456475	2cell
SINE.ID	84463	4484538	91787882	2725521370	-0.838411	2cell
LTR.LTR	4185	143153	91787882	2725521370	-0.204102	2cell
LTR.ERVL-MaLR	8053390	123213929	91787882	2725521370	0.956659	2cell
SINE.B2	1294508	59796555	91787882	2725521370	-0.637502	2cell
SINE.MIR	347484	14500144	91787882	2725521370	-0.490892	2cell
LINE.RTE-X	6398	302995	91787882	2725521370	-0.673444	2cell
Low_complexity.Low_complexity	402380	20443976	91787882	2725521370	-0.774889	2cell
mm10.filter2.repeats	57698911	1158797951	91787882	2725521370	0.564144	2cell
LINE.L2	223724	10830783	58718082	2725521370	-0.0606901	4cell
SINE.tRNA	5287	179674	58718082	2725521370	0.449795	4cell
LINE.CR1	31460	1796947	58718082	2725521370	-0.299302	4cell
SINE.ID	53551	4484538	58718082	2725521370	-0.851318	4cell
LTR.LTR	2365	143153	58718082	2725521370	-0.38299	4cell
LTR.ERVL-MaLR	6533966	123213929	58718082	2725521370	1.29952	4cell
SINE.B2	912049	59796555	58718082	2725521370	-0.498224	4cell
SINE.MIR	270485	14500144	58718082	2725521370	-0.207791	4cell
LINE.RTE-X	5968	302995	58718082	2725521370	-0.129319	4cell
Low_complexity.Low_complexity	190067	20443976	58718082	2725521370	-1.21244	4cell
mm10.filter2.repeats	32883519	1158797951	58718082	2725521370	0.397463	4cell
LINE.L2	46288	10830783	22564243	2725521370	-0.953934	6h
SINE.tRNA	964	179674	22564243	2725521370	-0.625783	6h
LINE.CR1	4571	1796947	22564243	2725521370	-1.70247	6h
SINE.ID	15511	4484538	22564243	2725521370	-1.25917	6h
LTR.LTR	372	143153	22564243	2725521370	-1.67169	6h
LTR.ERVL-MaLR	1695298	123213929	22564243	2725521370	0.732867	6h
SINE.B2	264229	59796555	22564243	2725521370	-0.90578	6h
SINE.MIR	55181	14500144	22564243	2725521370	-1.12133	6h
LINE.RTE-X	857	302995	22564243	2725521370	-1.54943	6h
Low_complexity.Low_complexity	208109	20443976	22564243	2725521370	0.298157	6h
mm10.filter2.repeats	13252293	1158797951	22564243	2725521370	0.466107	6h
LINE.L2	120903	10830783	31504440	2725521370	-0.0503104	8cell
SINE.tRNA	2637	179674	31504440	2725521370	0.344493	8cell
LINE.CR1	13776	1796947	31504440	2725521370	-0.592414	8cell
SINE.ID	24066	4484538	31504440	2725521370	-1.10699	8cell
LTR.LTR	1855	143153	31504440	2725521370	0.164838	8cell
LTR.ERVL-MaLR	3290040	123213929	31504440	2725521370	1.20792	8cell
SINE.B2	360625	59796555	31504440	2725521370	-0.938586	8cell
SINE.MIR	142646	14500144	31504440	2725521370	-0.232651	8cell
LINE.RTE-X	1603	302995	31504440	2725521370	-1.12754	8cell
Low_complexity.Low_complexity	134937	20443976	31504440	2725521370	-0.808413	8cell
mm10.filter2.repeats	17433404	1158797951	31504440	2725521370	0.380202	8cell
LINE.L2	61254	10830783	39140881	2725521370	-1.34441	blast
SINE.tRNA	1210	179674	39140881	2725521370	-1.09252	blast
LINE.CR1	8019	1796947	39140881	2725521370	-1.6862	blast
SINE.ID	29312	4484538	39140881	2725521370	-1.13561	blast
LTR.LTR	1037	143153	39140881	2725521370	-0.987286	blast
LTR.ERVL-MaLR	4160282	123213929	39140881	2725521370	1.23337	blast
SINE.B2	1161373	59796555	39140881	2725521370	0.435553	blast
SINE.MIR	60391	14500144	39140881	2725521370	-1.78581	blast
LINE.RTE-X	406	302995	39140881	2725521370	-3.42189	blast
Low_complexity.Low_complexity	163463	20443976	39140881	2725521370	-0.844856	blast
mm10.filter2.repeats	30418589	1158797951	39140881	2725521370	0.87018	blast
LINE.L2	244862	10830783	118635738	2725521370	-0.945103	cc
SINE.tRNA	4534	179674	118635738	2725521370	-0.786532	cc
LINE.CR1	30152	1796947	118635738	2725521370	-1.37523	cc
SINE.ID	101294	4484538	118635738	2725521370	-0.946417	cc
LTR.LTR	4233	143153	118635738	2725521370	-0.557812	cc
LTR.ERVL-MaLR	10812767	123213929	118635738	2725521370	1.01156	cc
SINE.B2	4003816	59796555	118635738	2725521370	0.621307	cc
SINE.MIR	316916	14500144	118635738	2725521370	-0.993901	cc
LINE.RTE-X	5865	302995	118635738	2725521370	-1.1691	cc
Low_complexity.Low_complexity	433522	20443976	118635738	2725521370	-1.03751	cc
mm10.filter2.repeats	80060480	1158797951	118635738	2725521370	0.666527	cc
LINE.L2	108077	10830783	58278907	2725521370	-1.09952	icm
SINE.tRNA	1904	179674	58278907	2725521370	-1.01279	icm
LINE.CR1	13987	1796947	58278907	2725521370	-1.4579	icm
SINE.ID	44050	4484538	58278907	2725521370	-1.12226	icm
LTR.LTR	1636	143153	58278907	2725521370	-0.903827	icm
LTR.ERVL-MaLR	6226421	123213929	58278907	2725521370	1.2408	icm
SINE.B2	1516048	59796555	58278907	2725521370	0.24574	icm
SINE.MIR	110212	14500144	58278907	2725521370	-1.49223	icm
LINE.RTE-X	1810	302995	58278907	2725521370	-1.83975	icm
Low_complexity.Low_complexity	235056	20443976	58278907	2725521370	-0.895113	icm
mm10.filter2.repeats	44060742	1158797951	58278907	2725521370	0.830423	icm
LINE.L2	143350	10830783	49895813	2725521370	-0.467982	morula
SINE.tRNA	2991	179674	49895813	2725521370	-0.13714	morula
LINE.CR1	17198	1796947	49895813	2725521370	-0.935694	morula
SINE.ID	31701	4484538	49895813	2725521370	-1.37282	morula
LTR.LTR	2448	143153	49895813	2725521370	-0.0983409	morula
LTR.ERVL-MaLR	4989234	123213929	49895813	2725521370	1.14527	morula
SINE.B2	664645	59796555	49895813	2725521370	-0.719865	morula
SINE.MIR	150619	14500144	49895813	2725521370	-0.81755	morula
LINE.RTE-X	2958	302995	49895813	2725521370	-0.907058	morula
Low_complexity.Low_complexity	151467	20443976	49895813	2725521370	-1.30506	morula
mm10.filter2.repeats	32388539	1158797951	49895813	2725521370	0.610468	morula
LINE.L2	96483	10830783	55242253	2725521370	-1.18603	te
SINE.tRNA	1438	179674	55242253	2725521370	-1.34056	te
LINE.CR1	11009	1796947	55242253	2725521370	-1.7261	te
SINE.ID	41449	4484538	55242253	2725521370	-1.13286	te
LTR.LTR	1183	143153	55242253	2725521370	-1.29435	te
LTR.ERVL-MaLR	5821934	123213929	55242253	2725521370	1.22109	te
SINE.B2	1557067	59796555	55242253	2725521370	0.361457	te
SINE.MIR	94058	14500144	55242253	2725521370	-1.64368	te
LINE.RTE-X	2117	302995	55242253	2725521370	-1.53651	te
Low_complexity.Low_complexity	228065	20443976	55242253	2725521370	-0.861471	te
mm10.filter2.repeats	42006549	1158797951	55242253	2725521370	0.838745	te

## Sheet: Fig. S1e
merge-V1	V2	height		order	labels
-8	-9	193.194		14	CC
-5	-6	225.168		11	6h
-3	-4	244.745		12	14h
-7	1	255.263		13	NT-2cell
-1	-2	266.294		10	NT-4cell
-12	-13	269.724		1	NT-8cell
2	3	297.108		2	NT-Morula
-10	5	303.202		7	NT-ICM
-18	-19	307.839		8	NT-TE
-16	-17	320.312		9	Sperm
4	7	330.656		5	Oocyte
8	11	353.832		6	PN3
-15	10	364.852		3	PN5
-11	6	373.082		4	NF-2cell
9	13	409.393		18	NF-4cell
12	15	439.833		19	NF-8cell
14	16	465.754		15	NF-Morula
-14	17	505.47		16	NF-ICM
				17	NF-TE
								hclust(d = ., method = "average")
								hdata[["dist.method"]]
								[1] "euclidean"

## Sheet: Fig. 2a
sample	number	ratio	type
CC	173253	0.178135	LTR
6h	120437	0.123831	LTR
14h	181080	0.186183	LTR
NT-2cell	157003	0.161427	LTR
NT-4cell	194689	0.200175	LTR
NT-8cell	199093	0.204703	LTR
NT-Morula	209818	0.215731	LTR
NT-ICM	182357	0.187496	LTR
NT-TE	151358	0.155623	LTR
CC	3318	0.138904	promoter-1kb
6h	9046	0.3787	promoter-1kb
14h	2959	0.123875	promoter-1kb
NT-2cell	4735	0.198225	promoter-1kb
NT-4cell	3165	0.132499	promoter-1kb
NT-8cell	2813	0.117763	promoter-1kb
NT-Morula	2210	0.0925189	promoter-1kb
NT-ICM	2041	0.085444	promoter-1kb
NT-TE	1874	0.0784527	promoter-1kb
CC	1763	0.110029	CpG-Island
6h	7575	0.472758	CpG-Island
14h	1911	0.119266	CpG-Island
NT-2cell	3188	0.198964	CpG-Island
NT-4cell	1099	0.0685889	CpG-Island
NT-8cell	566	0.0353242	CpG-Island
NT-Morula	299	0.0186607	CpG-Island
NT-ICM	680	0.042439	CpG-Island
NT-TE	663	0.041378	CpG-Island

[truncated: 69 more sheets: Fig. 2b, Fig. 2c, Fig. 2d, Fig. S2b, Fig. S2d, Fig. S2e, Fig. S2g, Fig. 3a, Fig. 3b-c, Fig. 3e, Fig. 3f, Fig. 3g, Fig. 3h, Fig. 3i, Fig. 3j, Fig. S3a, Fig. S3f, Fig. S3g, Fig. S3h, Fig. S3i …]
